# Supplementary material for: Study on the biodegradation of crude oil by free and immobilized bacterial consortium in marine environment
Source: PLoS One. 2017 Mar 27;12(3):e0174445. doi: 10.1371/journal.pone.0174445 (PMC5367712; doi:10.1371/journal.pone.0174445)
Supplement: S1 File — (TXT) [file pone.0174445.s001.txt]

> ASW-1

TGCAAGTCGAGCGCAGGAAACCAGTCTGAACCCTTCGGGGGGACGACGGCGGAATGAGCGGCGGACGGGTGAGTAACACGTAAAGAACCTGCCCATAGGTCTGGGATAACCACGAGAAATCGGGGCTAATACCGGATGTGTCATCGGACCGCATGGTCCGCTGATGAAAGGCGCTTCGGCGTCGCCCATGGATGGCTTTGCGGTGCATTAGCTAGTTGGTGGGGTAATGGCCCACCAAGGCGACGATGCATAGCCGACCTGAGAGGGTGATCGGCCACACTGGGACTGAGACACGGCCCAGACTCCTACGGGAGGCAGCAGTAGGGAATCTTCCACAATGGACGAAAGTCTGATGGAGCAACGCCGCGTGAACGATGAAGGCTTTCGGGTCGTAAAGTTCTGTTGTAAGGGAAGAACAAGTGCCGCAGGCAATGGCGGCACCTTGACGGTACCTTGCGAGAAAGCCACGGCTAACTACGTGCCAGCAGCCGCGGTAATACGTAGGTGGCAAGCGTTGTCCGGAATTATTGGGCGTAAAGCGCGCGCAGGCGGCCTCTTAAGTCTGATGTGAAAGCCCCCGGCTCAACCGGGGAGGGCCATTGGAAACTGGGAGGCTTGAGTATAGGAGAGAAGAGTGGAATTCCACGTGTAGCGGTGAAATGCGTAGAGATGTGGAGGAACACCAGTGGCGAAGGCGACTCTTTGGCCTATAACTGACGCTGAGGCGCGAAAGCGTGGGGAGCAAACAGGATTAGATACCCTGGTAGTCCACGCCGTAAACGATGAGTGCTAGGTGTTGGAGGGTTTCCGCCCTTCAGTGCTGAAGCTAACGCATTAAGCACTCCGCCTGGGGAGTACGGTCGCAAGGCTGAAACTCAAAGGAATTGACGGGGACCCGCACAAGCGGTGGAGCATGTGGTTTAATTCGAAGCAACGCGAAGAACCTTACCAACTCTTGACATCCCCCTGACCGGTACAGAGATGTACCTTCCCCTTCGGGGGCAGGGGTGACAGGTGGTGCATGGTTGTCGTCAGCTCGTGTCGTGAGATGTTGGGTTAAGTCCCGCAACGAGCGCAACCCTTGTCCTTAGTTGCCAGCATTTGGTTGGGCACTCTAGGGAGACTGCCGGTGACAAACCGGAGGAAGGTGGGGATGACGTCAAATCATCATGCCCCTTATGAGTTGGGCTACACACGTGCTACAATGGACGGTACAAAGGGCAGCGAAGCCGCGAGGTGGAGCCAATCCCAGAAAGCCGTTCTCAGTTCGGATTGCAGGCTGCAACTCGCCTGCATGAAGTCGGAATCGCTAGTAATCGCAGGTCAGCATACTGCGGTGAATACGTTCCCGGGTCTTGTACACACCGCCCGTCACACCACGAGAGTTTGCAACACCCGAAGTCGGTGAGGTAACCGTAAGGAGCC
